# Supplementary material for: Eggs as a Nutrient-Rich Food with Potential Relevance to Sleep Metabolic Health, and Well-Being During the Menopausal Transition: A Narrative Review
Source: Nutrients. 2025 Dec 8;17(24):3837. doi: 10.3390/nu17243837 (PMC12735762; doi:10.3390/nu17243837)
Supplement: Supplementary file 1 [file nutrients-17-03837-s001.zip]

Archive with 1 entries (1 files):
- nutrients-4004440-supplementary.pdf
